# Supplementary material for: A Participatory, Needs-Based Approach to Breastfeeding Training for Confinement Centres
Source: Int J Environ Res Public Health. 2022 Sep 1;19(17):10914. doi: 10.3390/ijerph191710914 (PMC9517788; doi:10.3390/ijerph191710914)
Supplement: Supplementary file 1 [file ijerph-19-10914-s001.zip]

Archive with 5 entries (5 files):
- Supplementary File S1. Questions asked during CC dialogue.pdf
- Supplementary File S2. Self reflection form.pdf
- Supplementary File S3. Pre and post workshop test (3 languages).pdf
- Supplementary File S4. Participant Feedback Form.pdf
- Supplementary File S5. Workshop programe.pdf
